# Supplementary material for: Humoral and Innate Immunological Profile of Paediatric Recipients of Pfizer-BioNTech BNT162b2 mRNA Vaccine
Source: Microorganisms. 2024 Jul 9;12(7):1389. doi: 10.3390/microorganisms12071389 (PMC11278604; doi:10.3390/microorganisms12071389)
Supplement: Supplementary file 1 [file microorganisms-12-01389-s001.zip]

Archive with 1 entries (1 files):
- microorganisms-3064321-supplementary.pdf
